# Supplementary material for: Plant Disease Control Efficacy of Platycladus orientalis and Its Antifungal Compounds
Source: Plants (Basel). 2021 Jul 21;10(8):1496. doi: 10.3390/plants10081496 (PMC8400505; doi:10.3390/plants10081496)
Supplement: Supplementary file 1 [file plants-10-01496-s001.zip]

Archive with 1 entries (1 files):
- plants-1280439-supplementary.pdf
